# Supplementary material for: mRNA COVID-19 vaccine booster fosters B- and T-cell responses in immunocompromised patients
Source: Life Sci Alliance. 2022 Feb 15;5(6):e202201381. doi: 10.26508/lsa.202201381 (PMC8860093; doi:10.26508/lsa.202201381)
Supplement: Supplementary file 1 [file LSA-2022-01381_SdataF2.xlsx]

## Sheet: Fig2A
IgG serum levels (BAU/ml)
HCW T3	Cancer patients T3	Dialysis patients T3	Rheumatic disease patients T3	Elderly ≥75 T3	Dyalisis T4	Rheuma T4	Cancer T4	HCW T2
852.8	4.81	1060	3470	909	18500	16900		4087
1027	4.81	301	651	2080	1700		4.81	4103
228.28		1130	1690	534		16900		1620
	4.81	1080	1250	368	41600	5390	4.81	2491
1484.6	53.8	82.6	979	274	23800	4560		2200
1198.6	281	166	2750	224	1760		14800	1924
1757.6		16.1	1910	1320	89			2200
		33.8	1100	1470	340	2900		5668
431.6		7.18	2760	955	173			1563
1788.8		4.81	1280		271	3740		6604
1032.2	199	634	1650	464	7330	11500	1340	2517
907.4	6.96	8.4	1730	1360			11600	4800
616.2	4.81	687	1610	801	6010	12000	4.81	1812
1531.4	51.9	329	964	1730	16300	13000	6510	4269
1453.4		219	1890	1440	1820	11100		4087
1076.4		7.44	41.4	720	964	1430		2361
		1800	537	638	34700	12500		5564
1222		144	46.7	569	4410	1560		6604
1820		121	199	408	1830	1500		2174
1141.4		47.7	667	757	54.2	17600		3552
1448.2		4.81	619	578		7470		8424
		229	783	1510	1650			8372
1120.6		371	732	354	6910			4087
509.6		191	1310	1600	5770			1295
1510.6		109	1200	1940		2180		2382
663		134	1370	1460	1610	7450		2309
1625		15.7	358	288	338	17600		2943
1604.2		33.2	557		1700			6760
1526.2		139	1720	1400	9260	7930		5876
353.6		29.9	2770	682	134	29600		2522
1203.8		46.1		300	635			2865
3470		125	1490	944	4380	8690		8060
1019.2		106	2550	94.7	2460			2626
1042.6		75.9	1370	1430	1580	11700		2059
2570		49.3	2470	1950	3640	9040		12376
1736.8		210	4670	317	1480			2309
2610		221	53.4	924		1420		4950
595.4		395	136		9480	41600		1981
1079		63.5	1150		7210			1906
735.8		1230	123		20300			5070
1812.2		891	105		4840	3060		3962
1287		1210	375		3160	461		5252
803.4		1110	1490		3280			3141
1076.4		4.81	5350		4.81			2735
		402	4.81		20400	4.81		4950
1578.2		1130	20.8		4640	1470		4763
1001		1260	3210		8590			1329
		1050	2030		6290
260								1451
2072.2								4358
418.6								1820
1990								2293
2350								7020
1861.6								5252
1502.8								5876
1419.6								4326
546								1344
845								1924
793								3120
								7124
								4618
1567.8								14456
								3962
1471.6								5668
2048.8								6448
1505.4								11856
								12324
								9568
2420								6032
1796.6								9464
								8112
								10348
1400
1660								6916
1940								4659
2030.6								4794
1175.2								2439
1076.4								8736
2043.6								8268
1534								6292
1346.8								2725
								5928
1471.6								1817
								1906
613.6								3188
600.6								1976
1653.6								6864
1800								7800
								3198
								2980
1424.8								5070
								8736
850.2								4805
1780								11544
2041								3526
447.2								1958
1172.6								6552
1550								7592
1630.2								7020
1940								5408
1463.8								5356
1840.8								4347
951.6								2189
1123.2								4696
1500.2								4467
725.4								1908
356.2								1542
1625								7540
1794								5408
863.2								2501
1534								5616
608.4								2626
431.6								1555
4370
2080								551
2550								14092
1830								5616
1037.4								3541
923								4633
1627.6								5980
1960.4
1115.4								5512
								5980

## Sheet: Fig2B
% neutralization
HCW T3	Cancer patients T3	Dialysis patients T3	Rheumatic disease patients T3	Elderly ≥75 T3	Dyalisis T4	Rheuma T4	Cancer T4	HCW T2
94.63	1.2	91.04	96.9	96.2	99.51	96.93		97.48
95	8.9	35.33	93.2	97.9	99.34		8.76	97.69
48.05		90.05	96.9	84.2		97.21		94.55
	6.8	55.12	93.7	72.5	99.46	97.27	11.66	96.81
96.19	38.6	28.14	92.7	33.6	99.45	97.33		97.15
96.27	54.7	32.99	97.1	50.7	99.32		97.21	97.11
96.97		5.44	96.8	91.2	43.74			97.4
		7.52	90	88.6	99.05	92.21		97.9
73.55		0	97.3	84.2	85.79			94.8
96.72		5.86	95.1		90.47	96.02		97.57
95.37	B	80.27		85.4	99.33	97.21	97.1	97.23
90.9	3.9	9.5	96.1	96.5			85.32	97.23
81.67	2.7	82.97	94.2	78.7	99.32	97.33	7.34	93.71
96.76	18.9	50.79	93.5	91.3	99.53	97.33	97.33	97.57
96.15		78.96	96.3	96.2	99.48	97.16		97.82
95.9		9.35	18.5	73.9	77.65	97.16		97.44
		74.54	72.4	79.1	99.5	97.21		97.57
86.72		49.18	44.9	72.2	99.49	94.08		90.19
96.06		31.89	76.9	79.1	99.4	86.12		97.32
96.68		3.93	86.2		0	97.33		97.74
97.25		9.61	89.3	64.4		97.1		97.78
		82.87	78.8	96.9	99.25			97.82
94.42		66.99	70.7	42.3	99.51			97.53
89.71		48.29	87.8	95.5	99.43			97.4
96.88		36.42	93.2	86.5		97.21		97.23
92.29		22.99	96.4	95.8	99.41	97.16		97.53
97.09		13.72	72.7	52.7	96.38	97.16		97.69
96.06		8.2	89.7		99.16			97.48
94.79		32.52	93.5	95.8	99.48	97.21		97.48
86.92		11.9	97	81.6	10.52	97.38		97.4
95.98		37.88		55	98.19			96.86
97.91		53.35	95.5	85.6	99.48	97.33		97.99
97.29		39.08	95.7	28.82	99.51			97.74
96.51		38.3	90.8	75.8	99.25	97.21		97.15
97.5		42.57	96.6	95	99.27	97.38		97.74
90.98		70.16	97.1	74.5	99.46			97.48
97.66		59.91	9.9	84.2		97.04		97.95
89.59		72.51	39.9		99.44	96.87		97.23
91.06		42.93	85.2		99.46			96.52
87.66		89.74	40.7		99.52			96.98
97.29		80.42	45.7		99.43	96.76		97.32
95.45		91.83	59.7		99.37	54.72		97.32
91.88		53.03	84.2		99.49			96.9
96.39		11.85	97		0			97.69
		73.81	3.2		99.43	30.15		97.82
97.17		79.74	10.3		99.36	97.16		97.65
93.32		93.07	97.2		99.42			93.13
		91.83	97.3		99.47
82.7								96.06
97.91								97.69
87.21								97.44
97.79								97.65
97.83								97.95
97.29								97.82
96.56								97.44
96.88								97.69
80.77								96.23
95.61								96.98
95.78								97.53
								97.78
								97.57
95.98								97.65
								97.36
97.42								97.9
97.46								97.42
97.54								97.65
								97.46
								97.28
97.79								97.28
97.09								97.13
								97.28
								97.46
97.66
97.42								97.28
97.79								97.13
97.79								97.32
95								96.43
95.74								97.37
97.83								97.37
97.29								97.18
97.05								96.85
								95.96
93.64								93.8
								95.91
58.22								88.63
92.29								96.15
97.09								97.18
97.74								97.42
								97.04
								96.62
97.66								97.51
								96.57
91.56								96.95
97.02								97.6
97.34								97.51
82.1								95.58
94.69								97.28
97.48								97.51
96.69								97.56
97.58								97.46
90.77								96.77
94.64								96.92
93.01								95.78
83.87								86.83
95.9								96.32
86.2								92.74
79.44								95.63
95.38								96.82
96.92								97.17
88.72								96.67
95.71								96.82
89.74								97.12
74.27								91.9
97.62
								83.75
97.48								97.37
96.92								97.12
91.47								96.62
87.41								94.53
96.13								97.27
96.41
93.52								97.02
								96.97

## Sheet: Fig2C
Ag1 IU/ml
HCW T3	Cancer patients T3	Dialysis patients T3	Rheumatic disease patients T3	Elderly ≥75 T3	Dyalisis T4	Rheuma T4	Cancer T4	HCW T2
0.18	0	0.5	0.22	0.11		0.84		0.26
2.56	0.06	0.02	0.02	1.61	0.02		0.07	1.39
		0	0.07	0.44		0.14		1.96
	4.85	0	0.11	2.52	0.02	0.34	4.37	0.37
0.3	0	0.02	0.13	0.06		0.43		0.63
0.03	0.33	0.04	0.9	0.22	0.14		0.25
0.35		0	0.53	0.1	0.06			0.75
		0.01	0.42	0.16	0.06	1.53		1.01
0.19		0	9.76	0.07	0.08			2.39
0.77		0	0.5		0.05	0.85		1.91
0.21	0.07	0.11	0.37	0.12	0.55	0.53	0.51	1.9
0.97	0.02	0	2.53	0.11			1.15	1.95
0.04	0.01	0.84		0.05	0.93	2	0	3.67
1	3	0.2	0.11	0.25	0.4	0.73	0.99
0.39		0.08	0.7	0.07	0.03	1.54		0.64
0.18		0	0.23	0.29	0.01	1.46		9.89
		0.02	0.44	0.13	0.06	1.53		0.79
0.38		0.07	0.65	0.09	0.19	1.01		2.13
0.76		0.01	0.04	0.08	0.15	0.24		0.73
0.38		0	1.26	0.19	0	4.83		1.54
0.68		0	0.17	0		0.68
		0.39	0.16	0.46	1.94			2.22
0.41		0.11	0.7	0.12	0.87
0.18		0.1	0.04	0.08	0.73			0.1
1.32		0.03	0.11	0.65		0.35
0.27		0	0.64	0.5	0.16	0.11
0.1		0	0.02	0.08	0.01	0.06
0		0.02	0.56		0.08
0.84		0.59	0.59	0.59	0.95	0.74
0.04		0.02	1.06	0.99	0.07	9.96
0.14		0		0.54	0.27
0.12		0.17	0.43	0.24	1.4	2.4
2.4		0	1.32	0	0.72
0.44		0.01	0.06	0.09	0.53	0.08
3.1		0.11	3.92	0.01	1.44	7.22
0.16		2.2	1.38	0	6.16
0.21		0	0.93	0.71		3.86
0.37		0.24	0.12		0.83	1.6
0.27		0.09	0.79		2.16
0.06		0.05	0		0.06
0.56		1.7	0.04		2.5	0.07
0.06		0.19	0.5		2.13	0.56
0.12		0.17	0.27		1.98
0.38		0.64	1		1.38
		5.73	0.01		4.09	0.01
0.37		4.36	1.15		7.03	2.85
0.45		0.15	1.42		0.48
		0.54	1.63		2.33
0.48
0.16
0.04
0.45
0.79
0.61
0.14
0.68
0.12
0.36
0.12
0.27
0.29
1.52
0.52
0.99
0.28
0.61
0.05
0.38
0.13
0.11
0.25
0.27
0.4
1.48
0.15
0.54
1.55
0.03
1.29
0.36
0.2
0.57
0.18
0.19
0.07
1.34
0.11
0.27
0.08
0.04
0.17
0.74
0.08
0.21
0.44
0.22
0.39
0.76
0.27
0.21
0.14
0.24
1.36
2.58
0.47
0.44
0.02
0.56
0.51
0.85

## Sheet: Fig2D
Ag2 IU/ml
HCW T3	Cancer patients T3	Dialysis patients T3	Rheumatic disease patients T3	Elderly ≥75 T3	Dyalisis T4	Rheuma T4	Cancer T4	HCW T2
0.17	0.01	0.36	0.41	0.08	0.9	1.03		0.43
3.58	0.07	0.03	0.04	1.85	0.04		0.13	0.95
		0.36	0.17	0.48		0.43		0.81
	4.13	0	0.16	2.41	0.04	0.64	7.37	0.49
0.69	0	0.02	0.34	0.11		0.71		0.8
0.1	0.44	0.02	1.15	0.52	0.19		0.26
0.57		0	0.63	0.62	0.34			0.56
		0.02	0.5	0.34	0.06	2.49		1.33
0.4		0.02	9.76	0.12	0.03			1.8
0.73		0	0.57		0.03	1.07		3.22
0.27	0.21	0.27		0.16	0.52	1.4	0.71	2.71
1.44	0.04	0	4.15	0.24			4.04	0.98
0.05	0.01	1.24	0.63	0.07	0.79	2.05	0	4.8
1.45	0.11	0.93	0.09	0.44	2.01	0.69	1.67
0.82		0.15	0.91	0.07	0.04	2.7		1.21
0.22		0.07	0.41	0.13	0.05	2.54		9.89
		0.08	0.5	0.13	0.17	1.54		0.9
0.91		0.18	0.76	0.31	0.27	1.08		4.07
1.16		0.02	0.04	0.08	0.36	0.33		1.44
0.43		0	1.58	0.13	0	5.76		1.5
1.31		0	0.14	0		0.94
		0.51	0.36	2.22	3.41			2.1
1.06		0.22	1.16	0.56	1.48
0.3		0.11	0.07	0.09	1.39			0.18
1.54		0.04	0.11	1.97		0.34
0.61		0.07	0.99	1.13	0.23	0.24
0.22		0.02	0.03	0.31	0.01	0.07
0		0.87	0.83		1.4
1.43		0.86	0.64	0.53	0.99	0.95
0.25		0	1.37	0.97	0.09	9.96
0.25		0		0.66	0.4
0.22		0.42	0.6	0.6	1.87	4.47
3.68		0	0.88	0	0.89
0.83		0.01	0.05	0.24	0.71	0.08
3.06		0.09	4.31	0.02	1.78	5.97
0.53		3.76	2.57	0	9.8
0.4		0	1.07	1.06		4.12
0.51		0.9	0.16		1.1	2.09
0.66		0.07	1.74		2.23
0.15		0.05	0.01		0.1
0.58		2.67	0.03		4.45	0.07
0.21		0.35	0.62		3.34	0.63
0.54		0.32	1.01		3.63
0.21		0.8	1.04		2.39
		3.22	0.01		2.69	0
0.49		4.03	1.33		9.28	2.7
0.49		0.25	0.16		0.83
		0.33	1.96		1.93
0.57
0.24
0.09
0.43
1.28
0.84
0.31
1.05
0.19
0.46
0.24
0.32
0.23
2.67
0.56
1.64
0.89
0.96
0.1
1.05
0.22
0.21
0.38
0.51
0.48
2.33
0.21
0.73
1.82
0.08
1.36
0.37
0.23
0.56
0.41
0.45
0.08
1.83
0.18
0.37
0.09
0.04
0.1
1.22
0.08
0.39
0.61
0.42
0.43
0.89
0.42
0.45
0.09
0.4
1.52
2.88
0.47
0.73
0.13
0.66
0.89
0.92
